# Supplementary material for: Mechanism of glycogen synthase inactivation and interaction with glycogenin
Source: Nat Commun. 2022 Jun 11;13:3372. doi: 10.1038/s41467-022-31109-6 (PMC9188544; doi:10.1038/s41467-022-31109-6)
Supplement: Supplementary file 7 — Source Data [file 41467_2022_31109_MOESM7_ESM.xlsx]

## Sheet: Figure 1d
Figure 1d

## Sheet: Figure 2a
Figure 2a

## Sheet: Figure 2b
Figure 2b	left panel					right panel
	GS activity (pmol/min/µg)
	-G6P		+G6P
No PPase	1.057	0.813	37.257	45.093			No Phosphatases	1:1 PP1	1:1 PP1+Lambda PP
1:1 PP1	5.059	4.864	39.284	44.847		GS activity ratio (-/+ G6P)	0.032779	0.128778	0.429756
1:1 PP1+Lambda	14.331	14.331	33.346	33.33			0.016567	0.108451	0.429966

## Sheet: Figure 4a
Figure 4a	left panel								right panel
	GS activity (pmol/min/µg)
	-G6P			+G6P
WT	0.433	0.372	0.474	29.274	31.212	31.921				GS	GS R588A+R591A	GS Y600A	GS R603A	GS H610E	GS S614R	GS W18A
R588A+R591A	2.259	2.391	2.606	32.577	33.513	34.801			GS activity ratio (-/+ G6P)	0.014807	0.069351	0.088285	0.060539	0.022847	0.013568	0.019537
Y600A	0.985	0.823	0.914	11.158	10.7	11.52			GS activity ratio (-/+ G6P)	0.011911	0.071336	0.076954	0.053113	0.031506	0.011279	0.019865
R603A	2.569	2.556	2.497	42.435	48.124	49.866			GS activity ratio (-/+ G6P)	0.014855	0.074883	0.079354	0.050083	0.032617	0.011633	0.018677
H610E	0.878	1.437	1.574	38.445	45.602	48.249
S614R	0.418	0.365	0.366	30.81	32.358	31.479
W18A	0.951	0.957	0.912	48.652	48.161	48.846

## Sheet: Figure 4b
Figure 4b

## Sheet: Figure 4c
Figure 4c
	x-axis			y-axis
	Tm (°C)			ΔTm (+G6P)
WT 0 mM G6P	52	52.1	52.3	0	0	0
WT 12.5 mM G6P	54.1	55.8	55.3	2.1	3.7	3
R588A+R591A 0 mM G6P	52.2	51.7	52	0	0	0
R588A+R591A 12.5 mM G6P	54.8	55.2	55.7	2.6	3.5	3.7
Y600A 0 mM G6P	51.6	51.3	51.6	0	0	0
Y600A 12.5 mM G6P	55	55.9	55.7	3.4	4.6	4.1
R603A 0 mM G6P	51.4	50.8	51.5	0	0	0
R603A 12.5 mM G6P	54.5	54.5	55	3.1	3.7	3.5
H610E 0 mM G6P	50.3	50.7	50.9	0	0	0
H610E 12.5 mM G6P	54.3	54.1	54.1	4	3.4	3.2
S614R 0 mM G6P	51.7	51.9	51.7	0	0	0
S614R 12.5 mM G6P	53.8	55.9	55.5	2.1	4	3.8
W18A 0 mM G6P	51.4	51.9	51.7	0	0	0
W18A 12.5 mM G6P	54.7	55.5	54.8	3.3	4.1	3.5
Dephosphorylated GS 0 mM G6P	48	48.1	47.9	0	0	0
Dephosphorylated GS 12.5 mM G6P	56.5	57.3	57.3	8.5	9.2	9.4

## Sheet: Figure 4d
Figure 4d

## Sheet: Figure 4e
Figure 4e	left panel						right panel
	GS activity (pmol/min/µg)
	-G6P		+G6P
WT No PPase	0.991	0.726	46.57	53.224
WT 1:1 Lambda	10.603	10.776	54.259	57.997				GS activity ratio (-/+ G6P)
WT 1:1 Lambda+PP1	10.3	10.803	48.668	48.607				No Phosphatases		1:1 Lambda PP		1:1 Lambda PP + PP1
R588A+R591A No PPase	1.913	1.969	24.621	25.831			WT	0.021286	0.013646	0.19542	0.185808	0.21164	0.222243
R588A+R591A1:1 Lambda	2.775	3.352	39.846	37.854			R588A+R591A	0.077688	0.076219	0.088556	0.06963	0.079621	0.093788
R588A+R591A 1:1 Lambda+PP1	3.485	4.041	43.766	43.086			R603A	0.066592	0.062558	0.451133	0.499409	0.511452	0.551204
R603A No PPase	0.854	0.763	12.825	12.202			W18A	0.019503	0.028309	0.427913	0.435138	0.436881	0.523107
R603A 1:1 Lambda	10.041	10.843	22.258	21.712
R603A 1:1 Lambda+PP1	14.78	15.724	28.897	28.526
W18A No PPase	1.055	1.377	54.072	48.635
W18A 1:1 Lambda	29.161	29.774	68.148	68.423
W18A 1:1 Lambda+PP1	25.675	32.434	58.768	54.685

## Sheet: Supplementary Figure 3a
																			s
Supplementary Figure 3a

## Sheet: Supplementary Figure 3b
Supplementary Figure 3b

[truncated: 6 more sheets: Supplementary Figure 3c, Supplementary Figure 3d, Supplementary Figure 3e, Supplementary Figure 4a, Supplementary Figure 4c, Supplementary Figure 9b]
